# Supplementary material for: The Preharvest Application of Stress Response Elicitors Improves the Content of Bioactive Compounds without Modifying the Sensory Attributes of Butterhead Lettuce (Lactuca sativa var. capitata)
Source: Foods. 2024 Aug 17;13(16):2574. doi: 10.3390/foods13162574 (PMC11353814; doi:10.3390/foods13162574)
Supplement: Supplementary file 1 [file foods-13-02574-s001.zip]

Archive with 1 entries (1 files):
- foods-3125121-supplementary.pdf
